# Supplementary material for: Incidence of SARS-CoV-2 Infection Among European Healthcare Workers and Effectiveness of the First Booster COVID-19 Vaccine, VEBIS HCW Observational Cohort Study, May 2021–May 2023
Source: Vaccines (Basel). 2024 Nov 19;12(11):1295. doi: 10.3390/vaccines12111295 (PMC11598658; doi:10.3390/vaccines12111295)
Supplement: Supplementary file 1 [file vaccines-12-01295-s001.zip]

Archive with 1 entries (1 files):
- vaccines-3263125-supplementary.pdf
